# Supplementary material for: GOx/Hb Cascade Oxidized Crosslinking of Silk Fibroin for Tissue-Responsive Wound Repair
Source: Gels. 2022 Jan 12;8(1):56. doi: 10.3390/gels8010056 (PMC8774987; doi:10.3390/gels8010056)
Supplement: Supplementary file 1 [file gels-08-00056-s001.zip]

Archive with 3 entries (3 files):
- gels-1526282-supplementary.pdf
- Movie S1.mp4
- Movie S2.mp4
